# Supplementary material for: From Pollutant Removal to Renewable Energy: MoS2-Enhanced P25-Graphene Photocatalysts for Malathion Degradation and H2 Evolution
Source: Materials (Basel). 2025 Jun 3;18(11):2602. doi: 10.3390/ma18112602 (PMC12156005; doi:10.3390/ma18112602)
Supplement: Supplementary file 1 [file materials-18-02602-s001.zip]

Archive with 1 entries (1 files):
- materials-3644802-supplementary.pdf
